# Supplementary material for: Pengzhongiella daicongchaoi gen. et sp. n., a remarkable myrmecophile (Staphylinidae, Pselaphinae, Batrisitae) from the Gaoligong Mountains
Source: Zookeys. 2013 Aug 22;(326):17–26. doi: 10.3897/zookeys.326.5933 (PMC3764534; doi:10.3897/zookeys.326.5933)
Supplement: XML Treatment for Pengzhongiella [file zookeys.326.5933-treatment1.xml]

<!DOCTYPE tp:taxon-treatment
  PUBLIC "-//TaxonX//DTD Taxonomic Treatment Publishing DTD v0 20100105//EN" "tax-treatment-NSO.dtd">
<tp:taxon-treatment xmlns:tp="http://www.plazi.org/taxpub"><tp:treatment-meta><mixed-citation publication-type="journal"><person-group><name><surname>Yin</surname><given-names>Zi-Wei</given-names></name><name><surname>Li</surname><given-names>Li-Zhen</given-names></name></person-group><article-title><italic>Pengzhongiella daicongchaoi</italic> gen. et sp. n., a remarkable myrmecophile (Staphylinidae, Pselaphinae, Batrisitae) from the Gaoligong Mountains</article-title><source>Zookeys</source><day>22</day><month>8</month><year>2013</year><volume>2013</volume><issue>326</issue><fpage>17</fpage><lpage>26</lpage><pub-id pub-id-type="doi">10.3897/zookeys.326.5933</pub-id></mixed-citation></tp:treatment-meta><tp:nomenclature><tp:taxon-name>
                        <tp:taxon-name-part taxon-name-part-type="genus">Pengzhongiella</tp:taxon-name-part>
                        <object-id xmlns:xlink="http://www.w3.org/1999/xlink" xlink:type="simple">http://zoobank.org/8F5265D2-9927-421F-ABEC-B246C3BD22F7</object-id>
                        <object-id xmlns:xlink="http://www.w3.org/1999/xlink" xlink:type="simple">http://species-id.net/wiki/Pengzhongiella</object-id>
                    </tp:taxon-name><tp:taxon-authority>Yin &amp; Li</tp:taxon-authority><tp:taxon-status xmlns:xlink="http://www.w3.org/1999/xlink" xlink:type="simple">gen. n.</tp:taxon-status><xref ref-type="fig" rid="F1">Figs 1</xref><xref ref-type="fig" rid="F2">–</xref><xref ref-type="fig" rid="F3">3</xref></tp:nomenclature><tp:treatment-sec sec-type="Type species"><title>Type species.</title><p><italic><tp:taxon-name>Pengzhongiella daicongchaoi</tp:taxon-name></italic> sp. n. (here designated).</p><!--PageBreak--></tp:treatment-sec><tp:treatment-sec sec-type="Diagnosis"><title>Diagnosis.</title><p>Head rectangular; lacking frontal rostrum. Pronotum with distinct lateral longitudinal sulci, disc barely convex; lateral antebasal foveae present; lacking median antebasal fovea, antebasal sulcus, antebasal tubercles, and basolateral foveae. Each elytron with three reduced basal foveae, lacking discal stria. Abdomen with basolateral foveae on tergites IV–VII; tergite IV the longest.</p></tp:treatment-sec><tp:treatment-sec sec-type="Description"><title>Description.</title><p>Length 2.02–2.18 mm. Head (<xref ref-type="fig" rid="F2">Fig. 2A</xref>) rectangular; lacking frontal rostrum and frontal fovea, antennal tubercles indistinct; punctiform vertexal foveae nude, shallow U-shaped impression connecting foveae; with 11 antennomeres, clubs formed by apical three antennomeres (<xref ref-type="fig" rid="F3">Figs 3A, B</xref>); lacking ocular-mandibular carinae; eyes rounded, with posteroventral margins shallowly emarginate; maxillary palpi with palpomeres II basally pedunculate, III nearly triangular, IV fusiform; gular foveae (<xref ref-type="fig" rid="F2">Fig. 2B</xref>) in shared opening, linear gular carina slightly indicated.</p><fig id="F1" position="float" orientation="portrait"><label>Figure 1.</label><caption><p>Habitus of <italic><tp:taxon-name>Pengzhongiella daicongchaoi</tp:taxon-name></italic>. <bold>A</bold> male <bold>B</bold> female. Scales: 0.5 mm</p></caption><graphic xmlns:xlink="http://www.w3.org/1999/xlink" xlink:href="ZooKeys-326-017-g001.jpg" position="float" orientation="portrait" xlink:type="simple"/></fig><fig id="F2" position="float" orientation="portrait"><label>Figure 2.</label><caption><p>Diagnostic features of <italic><tp:taxon-name>Pengzhongiella daicongchaoi</tp:taxon-name></italic>. <bold>A</bold> head, in dorsal view <bold>B</bold> same, in ventral view <bold>C</bold> pronotum <bold>D</bold> prosternite. Scales: 0.1 mm.</p></caption><graphic xmlns:xlink="http://www.w3.org/1999/xlink" xlink:href="ZooKeys-326-017-g002.jpg" position="float" orientation="portrait" xlink:type="simple"/></fig><!--PageBreak--><p>Pronotum (<xref ref-type="fig" rid="F2">Fig. 2C</xref>) with distinct lateral longitudinal sulci, lacking median longitudinal and antebasal sulci; small lateral antebasal foveae nude, lacking median antebasal fovea and antebasal spines; basolateral foveae absent, replaced by shallow impressions; lateral margins lacking spines. Prothorax (<xref ref-type="fig" rid="F2">Fig. 2D</xref>) lacking paranotal sulci; with lateral procoxal foveae.</p><p>Each elytron with three punctiform basal foveae (<xref ref-type="fig" rid="F3">Figs 3C, D</xref>), lacking discal stria; lacking subbasal foveae; sutural stria complete; subhumeral fovea present, with complete marginal stria (<xref ref-type="fig" rid="F3">Fig. 3E</xref>); apicolateral margins broadly emarginate.</p><fig id="F3" position="float" orientation="portrait"><label>Figure 3.</label><caption><p>Diagnostic features of <italic><tp:taxon-name>Pengzhongiella daicongchaoi</tp:taxon-name></italic>. <bold>A</bold> male antennal club <bold>B</bold> female antennal club <bold>C</bold> left elytron <bold>D</bold> elytral base, enlarged <bold>E</bold> elytral lateral margin <bold>F</bold> Meso- and metaventrite <bold>G</bold> apical portion of mesotibia <bold>H</bold> metatrochanter <bold>I</bold> abdomen, in dorsal view <bold>J</bold> same, in ventral view <bold>K</bold> aedeagus, in dorsal view <bold>L</bold> same, in lateral view <bold>M</bold> same, in ventral. Scales (mm): <bold>A, B, C, E, F, I, J</bold> = 0.2; <bold>K, L, M</bold> = 0.1; <bold>D, H, G</bold> = 0.05</p></caption><graphic xmlns:xlink="http://www.w3.org/1999/xlink" xlink:href="ZooKeys-326-017-g003.jpg" position="float" orientation="portrait" xlink:type="simple"/></fig><!--PageBreak--><p>Mesoventrite (<xref ref-type="fig" rid="F3">Fig. 3F</xref>) with lateral foveae forked for short distance, anterior fork as wide as median fork, median fovea widely separated, opening into shared transverse cavity; lateral mesocoxal foveae small; small lateral metaventral foveae close; metacoxae moderately separated; metaventrite with median sulcus extending to near apex, apex with narrow slit.</p><p>Tergite IV (first visible tergite) longest (<xref ref-type="fig" rid="F3">Fig. 3I</xref>), deeply impressed across base, basolateral foveae in lateral endings of sulcus; lacking marginal carinae; V–VII subequal in length, lacking mediobasal sulcus, with basolateral foveae. Sternite IV (second visible sternite) longest (<xref ref-type="fig" rid="F3">Fig. 3J</xref>), with mediobasal foveae at inner margins of shallow basolateral sulci, two pairs of small basolateral foveae present; sternite IV about twice length of V at midline, V–VII successively shorter, with pair of basolateral foveae.</p><p>First two pairs of tarsi with second and third tarsomeres subequal in length, metatarsi with second tarsomeres longer than third ones.</p><p>Males with antennae, mesotibiae, and metatrochanters modified. Aedeagus with dorsal lobe largely fused to median lobe, paramere connected with median lobe by membrane.</p></tp:treatment-sec><tp:treatment-sec sec-type="Comparative notes"><title>Comparative notes.</title><p>At this time <italic><tp:taxon-name>Pengzhongiella</tp:taxon-name></italic> cannot be placed near any genus, and seems to form an isolated group within <tp:taxon-name>Batrisina</tp:taxon-name>. The long appendages are rarely observed in Asian myrmecophilous batrisines. Coupled with the foveal pattern of the head, pronotum, and elytra, and other external characters, <italic><tp:taxon-name>Pengzhongiella</tp:taxon-name></italic> can be quickly separated from all known genera, especially the myrmecophilous members of the Asian <tp:taxon-name>Batrisitae</tp:taxon-name>. The exceptionally elongate antennae and legs are shared with the Sumatran <italic><tp:taxon-name>Akarbatrus</tp:taxon-name></italic> Löbl and the Australian <italic><tp:taxon-name>Mossman</tp:taxon-name></italic> Chandler. Both <italic><tp:taxon-name>Akarbatrus</tp:taxon-name></italic> and <italic><tp:taxon-name>Mossman</tp:taxon-name></italic> lack elytral basal foveaeand the basal impression of the tergite IV. The former has a sexually modified pronotum in the male, while <italic><tp:taxon-name>Mossman</tp:taxon-name></italic> has the pronotum lacking lateral longitudinal sulci, with two antebasal tubercles, and an outer pair of basolateral foveae (<xref ref-type="bibr" rid="B2">Chandler 2001</xref>, <xref ref-type="bibr" rid="B3">Löbl 2009</xref>). <italic><tp:taxon-name>Pengzhongiella</tp:taxon-name></italic> has three punctiform foveae at the base of each elytron, the pronotum has a pair of lateral sulci and small antebasal foveae, while other sulci and foveae are completely reduced probably due to the myrmecophily, and tergite IV has a thin, deep basal sulcus.</p></tp:treatment-sec><tp:treatment-sec sec-type="Etymology"><title>Etymology.</title><p>The new genus and species is named in honor of Zhong Peng and Cong-Chao Dai, respectively, for their collection of the type series. Gender of the generic name is feminine.</p></tp:treatment-sec><ref-list><ref id="B2"><mixed-citation xmlns:xlink="http://www.w3.org/1999/xlink" xlink:type="simple"><person-group><name name-style="western"><surname>Chandler</surname><given-names>DS</given-names></name></person-group> (<year>2001</year>) <article-title>Biology, morphology, and systematics of the ant-like litter beetles of Australia (Coleoptera: Staphylinidae: Pselaphinae).</article-title><source>Memoirs on Entomology International</source><volume>15</volume>: <fpage>1</fpage>-<lpage>560</lpage>.</mixed-citation></ref><ref id="B3"><mixed-citation xmlns:xlink="http://www.w3.org/1999/xlink" xlink:type="simple"><person-group><name name-style="western"><surname>Löbl</surname><given-names>I</given-names></name></person-group> (<year>2009</year>) <article-title><italic>Akarbatrus</italic> gen. nov., an unusual Batrisitae(Coleoptera: Staphylinidae: Pselaphinae) from Sumatra.</article-title><source>Acta Entomologica Musei Nationalis Pragae</source><volume>49</volume>: <fpage>661</fpage>-<lpage>670</lpage>.</mixed-citation></ref></ref-list></tp:taxon-treatment>
