# Supplementary material for: Pengzhongiella daicongchaoi gen. et sp. n., a remarkable myrmecophile (Staphylinidae, Pselaphinae, Batrisitae) from the Gaoligong Mountains
Source: Zookeys. 2013 Aug 22;(326):17–26. doi: 10.3897/zookeys.326.5933 (PMC3764534; doi:10.3897/zookeys.326.5933)
Supplement: XML Treatment for Pengzhongiella daicongchaoi [file zookeys.326.5933-treatment2.xml]

<!DOCTYPE tp:taxon-treatment
  PUBLIC "-//TaxonX//DTD Taxonomic Treatment Publishing DTD v0 20100105//EN" "tax-treatment-NSO.dtd">
<tp:taxon-treatment xmlns:tp="http://www.plazi.org/taxpub"><tp:treatment-meta><mixed-citation publication-type="journal"><person-group><name><surname>Yin</surname><given-names>Zi-Wei</given-names></name><name><surname>Li</surname><given-names>Li-Zhen</given-names></name></person-group><article-title><italic>Pengzhongiella daicongchaoi</italic> gen. et sp. n., a remarkable myrmecophile (Staphylinidae, Pselaphinae, Batrisitae) from the Gaoligong Mountains</article-title><source>Zookeys</source><day>22</day><month>8</month><year>2013</year><volume>2013</volume><issue>326</issue><fpage>17</fpage><lpage>26</lpage><pub-id pub-id-type="doi">10.3897/zookeys.326.5933</pub-id></mixed-citation></tp:treatment-meta><tp:nomenclature><tp:taxon-name>
                        <tp:taxon-name-part taxon-name-part-type="genus">Pengzhongiella</tp:taxon-name-part>
                        <tp:taxon-name-part taxon-name-part-type="species">daicongchaoi</tp:taxon-name-part>
                        <object-id xmlns:xlink="http://www.w3.org/1999/xlink" xlink:type="simple">http://zoobank.org/C1D36E04-F0AC-4C06-98EC-900B35348211</object-id>
                        <object-id xmlns:xlink="http://www.w3.org/1999/xlink" xlink:type="simple">http://species-id.net/wiki/Pengzhongiella_daicongchaoi</object-id>
                    </tp:taxon-name><tp:taxon-authority>Yin &amp; Li</tp:taxon-authority><tp:taxon-status xmlns:xlink="http://www.w3.org/1999/xlink" xlink:type="simple">sp. n.</tp:taxon-status><xref ref-type="fig" rid="F1">Figs 1</xref><xref ref-type="fig" rid="F2">–</xref><xref ref-type="fig" rid="F3">3</xref></tp:nomenclature><tp:treatment-sec sec-type="Type material"><title>Type material</title><p>(6 ♂♂, 35 ♀♀). <bold>Holotype: CHINA:</bold> ♂, labeled ‘China: W. Yunnan, Baoshan, S. Gaoligong Mt., Baihualing, ca. 42 km NE Tengchong, <named-content xmlns:xlink="http://www.w3.org/1999/xlink" content-type="dwc:verbatimCoordinates" xlink:type="simple">25°117'36"N, 98°47'51"E</named-content>, broad-leaved forest, nest of <!--PageBreak--><italic><tp:taxon-name>Odontomachus monticola</tp:taxon-name></italic>, 1550–1600 m, 20.iv.2013, Peng &amp; Dai leg. / Holotype [red], <italic><tp:taxon-name>Pengzhongiella daicongchaoi</tp:taxon-name></italic> sp. n., det. Yin &amp; Li, 2013, SNUC’. <bold>Paratypes: CHINA:</bold> 5 ♂♂, 35 ♀♀, same label data as holotype, and all bear a paratype label as ‘Paratype [yellow], <italic><tp:taxon-name>Pengzhongiella daicongchaoi</tp:taxon-name></italic> sp. n., det. Yin &amp; Li, 2013, SNUC’.</p><!--PageBreak--></tp:treatment-sec><tp:treatment-sec sec-type="Description"><title>Description.</title><p>Male (<xref ref-type="fig" rid="F1">Fig. 1A</xref>). BL 2.02–2.07 mm. Body reddish brown, maxillary palpi, tibiae, and tarsi lighter in color. Head, pronotum and elytra covered with fine setae. Head (<xref ref-type="fig" rid="F2">Fig. 2A</xref>) as long as wide, HL 0.40–0.42 mm, HW 0.42–0.44 mm; vertex flat, vertexal foveae at level of posterior margins of eyes, connected by weakly indicated U-shaped impression; eyes moderately developed, each composed of about 40 facets; antennae greatly elongate, antennomeres X–XI (<xref ref-type="fig" rid="F3">Fig. 3A</xref>) modified, XI longest, markedly concave basally. Pronotum (<xref ref-type="fig" rid="F2">Fig. 2C</xref>) as long as wide, PL 0.46–0.47 mm, PW 0.47–0.48 mm; shallowly punctate; with rounded lateral margins; narrowed at base. Elytra (<xref ref-type="fig" rid="F3">Fig. 3C</xref>) slightly wider than long, EL 0.66–0.67 mm, EW 0.71–0.72 mm; with rounded lateral margins. Metathoracic wings fully developed. Protibiae thickened (<xref ref-type="fig" rid="F1">Fig. 1A</xref>); mesotibiae (<xref ref-type="fig" rid="F3">Fig. 3G</xref>) bear tiny preapical tubercle; metatrochanters (<xref ref-type="fig" rid="F3">Fig. 3H</xref>) greatly projecting at ventral margins. Abdomen wider than long, AL 0.50–0.51 mm, AW 0.64–0.65 mm, rounded at posterior margin. Aedeagus (<xref ref-type="fig" rid="F3">Figs 3K–M</xref>) asymmetric, length 0.32 mm; basal bulb with large foramen; median lobe flattened dorso-ventrally; paramere weakly sclerotized.</p><!--PageBreak--><p>Female (<xref ref-type="fig" rid="F1">Fig. 1B</xref>). Similar to male in general. Measurements: BL 2.13–2.18 mm, HL 0.43–0.44 mm, PL 0.50–0.51 mm, PW 0.50–0.51 mm, EL 0.69–0.71 mm, EW 0.76–0.79 mm, AL 0.51–0.52 mm, AW 0.69–0.74 mm. Each eye composed of about 32 facets. Antennae simple. Metathoracic wings fully developed. Legs with protibiae narrower than those in male; mesotibiae lacking tubercle; metatrochanters simple. Width of genital complex 0.22 mm, slightly sclerotized, transverse.</p></tp:treatment-sec><tp:treatment-sec sec-type="Comparative notes"><title>Comparative notes.</title><p>The characteristic antennae and aedeagus, combined with the generic characters (see ‘Comparative notes’ of the genus), provide a quick separation of the new species from all other members of the <tp:taxon-name>Batrisini</tp:taxon-name>.</p></tp:treatment-sec><tp:treatment-sec sec-type="Distribution"><title>Distribution.</title><p>Southwest China: Yunnan.</p></tp:treatment-sec><tp:treatment-sec sec-type="Host ant and biology"><title>Host ant and biology.</title><p>All individuals of <italic><tp:taxon-name>Pengzhongiella daicongchaoi</tp:taxon-name></italic> were collected from a colony of <italic><tp:taxon-name>Odontomachus monticola</tp:taxon-name></italic> nested inside a rotten fallen tree, at the side of a road in an evergreen broad-leaved forest (<xref ref-type="fig" rid="F4">Fig. 4A–D</xref>).It’s worthy of a note that a highly specialized species (lacking vertexal and pronotal median antebasal foveae) of <italic><tp:taxon-name>Batraxis</tp:taxon-name></italic> Reitter (22 ex.), one species of <italic><tp:taxon-name>Batrisoschema</tp:taxon-name></italic> Reitter (18 ex.), and one species of <italic><tp:taxon-name>Harmophorus</tp:taxon-name></italic> Motschulsky (5 ex.) were found in the same nest. Previously, no pselaphine has ever been reported living with members of the ant genus <italic><tp:taxon-name>Odontomachus</tp:taxon-name></italic>.</p><fig id="F4" position="float" orientation="portrait"><label>Figure 4.</label><caption><p>Habitat and ant host of <italic><tp:taxon-name>Pengzhongiella daicongchaoi</tp:taxon-name></italic>. <bold>A</bold> general habitat <bold>B</bold> nest of the host ant in a rotten tree <bold>C</bold> head of <italic><tp:taxon-name>Odontomachus monticola</tp:taxon-name></italic>, in frontal view <bold>D</bold> lateral habitus of <italic><tp:taxon-name>Odontomachus monticola</tp:taxon-name></italic>. Scales (mm): <bold>C</bold> = 3 mm; <bold>D</bold> = 5 mm.</p></caption><graphic xmlns:xlink="http://www.w3.org/1999/xlink" xlink:href="ZooKeys-326-017-g004.jpg" position="float" orientation="portrait" xlink:type="simple"/></fig></tp:treatment-sec><tp:treatment-sec><!--Section generated to contain objects referenced in tp:taxon-treatment.--><fig id="F1" position="float" orientation="portrait"><label>Figure 1.</label><caption><p>Habitus of <italic><tp:taxon-name>Pengzhongiella daicongchaoi</tp:taxon-name></italic>. <bold>A</bold> male <bold>B</bold> female. Scales: 0.5 mm</p></caption><graphic xmlns:xlink="http://www.w3.org/1999/xlink" xlink:href="ZooKeys-326-017-g001.jpg" position="float" orientation="portrait" xlink:type="simple"/></fig><fig id="F2" position="float" orientation="portrait"><label>Figure 2.</label><caption><p>Diagnostic features of <italic><tp:taxon-name>Pengzhongiella daicongchaoi</tp:taxon-name></italic>. <bold>A</bold> head, in dorsal view <bold>B</bold> same, in ventral view <bold>C</bold> pronotum <bold>D</bold> prosternite. Scales: 0.1 mm.</p></caption><graphic xmlns:xlink="http://www.w3.org/1999/xlink" xlink:href="ZooKeys-326-017-g002.jpg" position="float" orientation="portrait" xlink:type="simple"/></fig><fig id="F3" position="float" orientation="portrait"><label>Figure 3.</label><caption><p>Diagnostic features of <italic><tp:taxon-name>Pengzhongiella daicongchaoi</tp:taxon-name></italic>. <bold>A</bold> male antennal club <bold>B</bold> female antennal club <bold>C</bold> left elytron <bold>D</bold> elytral base, enlarged <bold>E</bold> elytral lateral margin <bold>F</bold> Meso- and metaventrite <bold>G</bold> apical portion of mesotibia <bold>H</bold> metatrochanter <bold>I</bold> abdomen, in dorsal view <bold>J</bold> same, in ventral view <bold>K</bold> aedeagus, in dorsal view <bold>L</bold> same, in lateral view <bold>M</bold> same, in ventral. Scales (mm): <bold>A, B, C, E, F, I, J</bold> = 0.2; <bold>K, L, M</bold> = 0.1; <bold>D, H, G</bold> = 0.05</p></caption><graphic xmlns:xlink="http://www.w3.org/1999/xlink" xlink:href="ZooKeys-326-017-g003.jpg" position="float" orientation="portrait" xlink:type="simple"/></fig></tp:treatment-sec></tp:taxon-treatment>
